# Supplementary material for: L-Cysteine Ethyl Ester May Overcome Morphine-Induced Respiratory Depression by Activating Muscarinic Receptors
Source: Pharmaceuticals (Basel). 2026 Jul 21;19(7):1125. doi: 10.3390/ph19071125 (PMC13415194; doi:10.3390/ph19071125)
Supplement: Supplementary file 1 [file pharmaceuticals-19-01125-s001.zip]

Archive with 1 entries (1 files):
- pharmaceuticals-4327922-supplementary.pdf
